# Supplementary material for: Differential but Concerted Expression of HSD17B2, HSD17B3, SHBG and SRD5A1 Testosterone Tetrad Modulate Therapy Response and Susceptibility to Disease Relapse in Patients with Prostate Cancer
Source: Cancers (Basel). 2021 Jul 12;13(14):3478. doi: 10.3390/cancers13143478 (PMC8303483; doi:10.3390/cancers13143478)
Supplement: Supplementary file 1 [file cancers-13-03478-s001.zip]

Archive with 2 entries (2 files):
- cancers-126008-supplemental materials/cancers-1260008-Figure S1  Western Blot Raw Gel Image_Figure 5F.pdf
- cancers-126008-supplemental materials/cancers-1260008-supplement tables.pdf
